# Supplementary material for: The Southern Polar Front as a key to mesoplankton migratory behavior
Source: Sci Rep. 2020 Aug 20;10:14046. doi: 10.1038/s41598-020-70720-9 (PMC7441398; doi:10.1038/s41598-020-70720-9)
Supplement: Supplementary file 3 — Supplementary Table 2. [file 41598_2020_70720_MOESM3_ESM.xlsx]

## Sheet: Spring samples
Abundance (N m-3)	Akademik Sergey Vavilov-31																																											Akademik Ioffe-36
Species	2259 0-45	2259 45-173	2259 170-300	2259 297-1000	2261 0-50	2261 50-180	2261 180-300	2263 0-50	2263 50-190	2263 190-300	2264 0-130	2264 130-235	2264 235-300	2265 0-60	2265 60-180	2265 180-250	2265 250-300	2265 296-1000	2266 0-56	2266 55-200	2266 200-300	2267 0-70	2267 70-220	2267 220-300	2268 0-50	2268 50-200	2268 200-300	2269 0-51	2269 50-200	2269 200-300	2270 0-50	2270 50-200	2270 200-300	2271 0-55	2271 55-160	2271 160-300	2271 296-1000	2272 0-106	2272 110-218	2272 210-319	2275 0-120	2275 120-210	2275 210-300	2566 0-50	2568 0-87	2568 87-190	2568 190-300	2569 0-100	2569 100-213
Aetideidae gen.sp.	0	0	0.08	0.04	0	0	0	0	0	0	0	0	0.15	0	0	0	0.2	0.04	0	0	0.1	0	0.2	0	0	0.13	0	0	0	0.1	0	0.33	0	0	0.29	0	0.01	0	0.09	0	0	0	0.11	0	0	0	0	0	0
Aetideus armatus	0	0.08	0.15	0	0	0.08	0.25	0	0.21	0.82	0.23	0.2	0	0	0.5	0.43	0.6	0.01	0	0	0	0	1.4	0	0.2	0.86	0.2	0	1.73	0	0	1.41	0	0	1.81	0.71	0.01	0	1.39	0.92	0.08	0.22	0.44	0	0	0	0	0	0
Amallothrix dentipes	0	0	0.08	0.08	0	0	0	0	0	0	0	0	0	0	0	0	0.2	0.29	0	0	0.1	0	0.13	0.88	0	0.07	0.1	0	0	0.2	0	0	0.3	0	0	0.57	0.01	0	0	0	0	0	0.22	0	0	0	0	0	0
Amphipoda	0	0	0	0.01	0.2	0.15	0.17	0.2	0.36	0	0.46	0	0	1	0	0	0	0.03	0.18	0	0	0.71	0.2	0	0	0	0	0.2	0.07	0	0.6	0	0.1	0.73	0.57	0.07	0	0.28	0	0	0.58	0	0.11	0	0.114943	0.679612	0.0909091	0.1	0.0884956
Appendicularia	764.44	50	0.54	0.09	244	33.85	1.08	560	91.43	0.64	107.69	2	0.62	204.17	2.17	1	2.6	0.13	167.86	1.24	0.3	237.14	9.87	0.75	61	1.27	1.3	215.69	24.27	0	285	10.93	0.6	163.64	57.14	0.36	0.03	88.68	0.93	1.65	224.83	10.33	0.56	0	0.344828		0	0	0
Appendicularia large	43.56	15.94	0	0	19.2	2.77	0	28	6.29	0	9.23	2	0.62	10	0.33	0.71	0.2	0	4.11	0	0	11.43	0	0	0.2	0	0	3.92	0.27	0	2.6	0.73	0.4	5.09	3.05	0.64	0	4.15	0.19	0	3.17	1.33	0	0	0	0	0	0	0
Bivalvia larvae	0	0	0	0	0	0	0	0	0	0	0	0	0	0	0	0	0	0	0	0	0	0	0	0	0	0	0	0	0	0	0	0	0	0	0	0	0	0	0	0	0	0	0	0	0	0	0	0	0
Bryozoa larvae	0	0	0	0	0	0	0	0	0	0	0	0	0	0	0	0	0	0	0	0	0	0	0	0	0	0	0	0	0	0	0	0	0	0	0	0	0	0	0	0	0	0	0	0	0	0	0	0	0
Calanidae gen.sp.2	0	0	0.23	0.43	0	0	0	0	0	0	0	0	0	0	0	0	0	0.35	0	0	0.3	0	0	0.5	0	0	0	0	0	0	0	0	0	0	0	0	0.01	0	0	0	0	0.11	0	0	0	0	0	0	0
Calanidae gen.sp.1	0	0	0.23	0.13	0	0.08	0	0	0	1.36	0	0	0	0	0	0	0	0.11	0	0	0.1	0	0	2.88	0	0	0	0.2	0	0.4	0	0	0.4	0	0	0.07	0.03	0	0	0.27	0	0	0	0	0	0	0	0	0
Calanoides acutus	4.66	6.95	0.08	0.01	3.6	14.78	0	4.2	28.22	0.09	14.24	0.29	0	6.17	1.83	1.86	0	0.1	6.6	0.07	0	7.86	3.93	0.25	5.2	6.46	0.7	4.9	2.61	0.2	15.4	4	0	4.18	4.48	0.14	0	6.13	0.37	0	1.42	0	0.11	0	0	0.0970874	11.6364	0	0.442478
Calanoides simillimus	1.33	2.66	0.85	0.09	1.4	2.84	0.42	0.8	6.78	0.45	15.62	0.1	0.15	19.5	1.74	0.14	0.4	0.13	35.72	0	0.1	27.43	7.07	0.64	46.8	4.68	0.2	30.98	7.6	0.7	44.4	4.81	0	42	19.14	0.21	0.03	31.31	3.34	0.18	4.75	0.55	0.22	0.2	0	0.0970874	0	0.1	0
Calanus propinquus	0.44	0.16	0	0	0	0.08	0	0	0	0	0.08	0	0	0	0	0	0	0	0	0	0	0	0.07	0	0.2	0	0.1	0	0.07	0	0	0	0	0	0	0	0	0	0	0	0	0	0	0	0	0	0.0909091	0	0.0884956
Calanus sp.1	0	0	0	0	0.2	0	0	0.4	0.21	0	0	0	0	0	0	0	0	0	0	0	0	0	0	0	0	0	0	0	0	0	0	0	0	0	0	0	0	0	0	0	0	0	0	0	0	0	0	0	0
Calanus sp.2	0	0	0	0	0	0	0	0	0	0	0	0	0	0	0	0	0	0	0	0	0	0	0	0	0	0	0	0	0	0	0	0	0	0	0	0	0	0	0	0	0	0	0.55	0	0	0	0	0	0
Candacia longimana	0	0	0	0	0	0	0	0	0	0	0	0	0	0	0	0	0	0	0	0	0	0	0	0	0	0	0	0	0	0	0	0	0	0	0	0	0	0	0	0	0	0	0	0	0	0	0	0	0
Candacia sp.	0	0	0.15	0	0	0	0	0	0.07	0	0.31	0	0	0	0	0	0	0	0	0	0	0	0.27	0	0	0.33	0	0	0.07	0	0.2	0	0.2	0	0	0	0	0.09	0	0.09	0	0	0	0	0	0	0	0	0
Chiridius gracilis	0	0	0	0	0	0	0	0	0	0	0	0	0	0	0	0	0	0	0	0	0	0	0	0	0	0	0	0	0	0	0	0	0	0	0	0	0	0	0	0	0	0	0	0	0	0	0	0	0
Chaetognatha	0.22	7.81	2.38	0.46	0.2	0	0.33	0.6	6.5	1	9.54	6.57	1.69	0.5	1.92	3	1.8	0.7	1.25	0.14	0.9	0.29	4.53	2.25	0.6	4.73	1.5	0.39	27.2	1.5	0.8	8.93	1.9	0.36	12.57	1.29	0.24	2.64	2.87	1.83	8.75	6.44	3.11	0	0	0	4.09091	0	0.530973
Clausocalanus breviceps	0	0	0	0	0	0	0	0	0	0	0.31	0.1	0	0.83	0.5	0.14	0	0	0	0	0	0	1.2	0.13	0	0.4	0.1	0	0.73	0.4	0.2	0.93	0	0.36	0.48	0.43	0	0	0.09	0.37	0.5	0.89	1.66	0	0	0	0	0	0
Clausocalanus latiseps	0	0	0	0	0	0	0	0	0.57	0.09	18.69	0.76	1.38	29.5	2.5	0.86	1.6	0.27	5	0.07	1.7	8.29	17.13	1.88	1	33	0.9	0.78	17.33	1.3	37.2	4.67	0.9	11.64	7.81	1.65	0.04	5.75	2.59	1.47	0.5	0	0.33	0	0	0	0	0	0
Clausocalanus sp.	0	0	0	0	0	0	0	0	0	0	0	0	0	0	0	0	0	0	0	0	0	0	0	0	0	0.33	0	0	0	0	0	0	0	0	0	0	0	0	0	0	0	0	0	0	0	0	0	0	0
Copepoda copepoditae	0.22	0.31	4.31	0.3	0	0.23	1.75	0	0.43	3.64	0.15	4	3.08	0.17	0.5	1.57	1.2	0.3	0	0	2.2	0	0.27	3	0	0.07	2.9	0	0.4	1.7	0	1.13	1.8	0	0.38	3.58	0.04	0	0.19	2.66	0	0.44	1	0	0	0	0.0909091	0	0.0884956
Copepoda nauplii	116.23	10.62	2.39	0.12	45.2	1.31	0.84	98.4	6.14	2.36	25.07	1.43	1.23	53.83	0.25	1.85	4.6	0.15	60	1.1	0.4	76.57	2.13	2.38	37.2	1.67	0.9	24.31	8.8	1	130	2.13	0.4	58	4.19	0.07	0.06	23.01	0.75	0.64	19.42	1.66	1.44	0	0.114943	0	0.0909091	0	0
Ctenocalanus citer	192.45	119.69	2.62	0.1	131.2	63.23	0.92	63.6	271.29	3.28	345.23	5.81	5.08	666.84	27.08	4.86	8.2	1.05	459.28	2.69	5.1	426.86	308.47	10.13	98.2	274.87	6.8	25.29	284	1.6	1387.6	151.2	4.7	530.91	240.19	4.14	0.16	325.85	7.97	6.69	197.42	22.78	8	0.2	0.344828	8.4466	40.7273	0.4	4.60177
Ctenophora larvae	0	0	0	0	0	0	0	0	0	0	0	0	0	0	0	0	0	0	0	0	0	0	0	0	0	0	0	0	0	0	0	0	0	0	0	0	0	0	0	0	0	0	0	0	0	0	0	0	0
Cyrripedia larvae	0	0	0	0	0	0	0	0	0	0.09	0	0	0	0	0	0	0	0	0	0	0	0	0.07	0.13	0	0	0	0	0	0	0	0.07	0	0	0	0	0	0	0	0	0	0	0	0	0	0	0	0	0
Cyphanautes larvae	0	0	0	0	0	0	0	0	0	0	0	0	0	0	0	0	0	0	0	0	0	0	0	0	0	0	0	0	0	0	0	0	0	0	0	0	0	0	0	0	0	0	0	0.2	0	0.194175	0	0	0
Decapoda Larvae	0	0	0	0	0	0	0	0	0	0	0	0	0	0	0	0	0	0	0	0	0	0	0	0	0	0	0	0	0	0	0	0	0	0	0	0	0	0	0	0	0.25	0	0	0	0	0.0970874	0	0	0
Echinodermata larvae	0	0	0	0	0	0	0	0	0	0	0	0	0	0	0	0	0	0	0	0	0	0	0	0	0	0	0	0	0	0	0	0	0	0	0	0	0	0	0	0	0	0	0	0	0	0	0	0.1	0
larvae Euphausiidae	9.11	10	0.38	0.01	16.6	4.08	0.25	0.8	36.43	0.36	28.92	0.29	0.46	32.5	0.83	0.14	0	0.09	6.61	0.07	0	10.43	13.47	0.25	2.4	6.27	0.2	1.37	12.13	0.2	27	5.67	0.3	14.36	6.1	0.14	0	8.3	0.65	0.09	6	0	0.22	0	0.574713	0.291262	1.36364	0	0.265487
naupl. Euphausiidae	0	0	0.15	0.09	0	0	0.08	0	0	0.36	0	0	0.31	0	0	0	0.6	0.16	0	0	0.1	0	0	0	0	0	0	0	0	0	0	0	0	0	0	0	0	0	0	0	1.25	0.33	0.67	0	0	0	0	0.2	0
Euchaeta marina	0	0	0	0	0	0	0	0	0	0	0	0	0	0	0	0	0	0	0	0	0	0	0	0	0	0	0	0	0	0	0	0	0	0	0	0	0	0	0	0	0	0	0	0	0	0	0.818182	0	0.79646
Euchirella intermedia	0	0	0	0	0	0	0	0	0	0	0	0	0	0	0	0	0	0	0	0	0	0	0	0	0	0	0	0	0	0	0	0	0	0	0	0	0	0	0	0	0	0	0	0	0	0	0	0	0
Euchirella rostrata	0	0	0	0	0	0	0	0	0	0	0	0	0	0	0	0	0	0	0	0	0	0	0	0	0	0	0	0	0	0	0	0	0	0	0	0	0	0	0	0	0	0	0	0	0	0	0	0	0
Euchirella similis	0	0	0	0	0	0	0	0	0	0	0	0	0	0	0	0	0	0	0	0	0	0	0	0	0	0	0.1	0	0	0	0	0	0	0	0	0	0	0	0	0	0	0	0	0	0	0	0	0	0
Euchirella splendens	0	0	0	0	0	0	0	0	0	0	0	0	0	0	0	0	0	0	0	0	0	0	0	0	0	0	0	0	0	0	0	0	0	0	0	0	0	0	0	0	0	0	0	0	0	0	0	0	0
Euchirella truncata	0	0	0	0	0	0	0	0	0	0	0	0	0	0	0	0	0	0	0	0	0	0	0	0	0	0	0	0	0	0	0	0	0	0	0	0	0	0	0	0	0	0	0	0	0	0	0	0	0
Fish Larvae	0	0	0	0	0	0	0	0	0	0	0.08	0	0	0.17	0	0	0	0	0.18	0	0	0	0.07	0	0	0	0	0	0	0	0	0	0	0	0.67	0	0	0	0	0	0.17	0	0	0	0	0	0.0909091	0	0
Fish Ova	0	0.08	0.23	0.17	0	0	0	0	0	0	0	0	0	0	0	0	0	0	0	0	0	0	0	0	0	0	0	0	0	0	0	0	0	0	0	0	0	0	0	0	0.5	0.67	0.33	0	0.114943	0	0	0	0
Foraminifera	177.78	207.03	10.38	1.71	80	76.92	3.42	140	78.57	4.09	69.23	38.57	4.62	156.33	28.33	2.86	6	0.21	196.43	2.21	15	0	0	0	0	0	0	0	220	6	237.6	120	16.5	145.45	200	37.5	1.92	122.64	101.85	61.93	250	171.67	130	0.6	1.83908	1.65049	0	0.1	0
Fritillaria sp.	0	0	0	0	0	0	0	0	0	0	0	0	0	0	0	0	0	0	0	0	0	0	0	0	0	0	0	0	0	0	0	0	0	0	0	0	0	0	0	0	0	0	0	0	0	0	0	0	0
Gaetanus tenuispinus	0	0	0	0.06	0	0	0	0	0	0	0	0	0	0	0	0	0	0.04	0	0	0	0	0	0	0	0	0	0	0	0	0	0	0	0	0	0.07	0.02	0	0	0.09	0	0	0	0	0	0	0	0	0
Harpactikoida	0.22	0	0	0.01	0	0	0	0.2	0.07	0.27	0.38	0	0	1	0	0	0.4	0.01	0.18	0.34	0	0	0	0	0	0	0	0	0	0.1	0.2	0	0.1	0.18	0	0	0	0	0	0.09	0.17	0	0	0	0	0	0	0	0
Haloptilus longicornis	0	0	0	0	0	0	0	0	0	0	0	0	0	0	0	0	0	0	0	0	0	0	0	0	0	0	0	0	0	0	0	0	0	0	0	0	0	0	0	0	0	0	0	0	0	0	0	0	0
Haloptilus oxycephalus	0.22	0.78	0	0	0	0.62	0	0.4	1.5	0	1.08	0.19	0	0.5	0	0	0	0	0.18	0	0	0.14	0.27	0	0.8	0.2	0	0.2	0.53	0	0.2	0.33	0	1.45	0.1	0	0	0.38	0.09	0	0.25	0	0	0	0	0	0	0	0
Heterorhabdus austrinus	0	0	0.08	0.04	0	0.15	0	0	0	0	0	0	0	0	0.08	0	0	0.06	0	0	0.1	0	0.07	0	0	0.07	0	0	0	0.1	0	0	0	0	0.1	0	0.04	0	0	0	0	0	0	0	0	0	0	0	0
Heterorhabdus papilliger	0	0	0	0	0	0	0	0	0	0	0	0	0	0	0	0	0	0	0	0	0	0	0	0	0	0	0	0	0	0	0	0	0	0	0	0	0	0	0	0	0	0	0	0	0	0	0.636364	0	0.442478
Heterorhabdus spinifrons	0	0	0	0	0	0	0	0	0	0	0	0	0	0	0	0	0	0	0	0	0	0	0	0	0	0	0	0	0	0	0	0	0	0	0	0	0	0	0	0	0	0	0	0	0	0	0	0	0
Heterosthylites longicornis	0	0	0	0	0	0	0	0	0	0	0	0	0	0	0	0	0	0	0	0	0	0	0	0	0	0	0	0	0	0	0	0	0	0	0	0	0	0	0	0	0	0	0	0	0	0	0	0	0
Isopoda	0	0	0	0	0	0	0	0	0	0	0	0	0	0	0	0	0	0	0	0	0	0	0	0	0	0	0	0	0	0	0	0	0	0	0	0	0	0	0	0	0	0	0	0	0	0	0	0	0
Lucicutia flavicornis	0	0	0	0.7	0	0	0	0	0	0	0	0	0	0	0	0	0	0.71	0	0	0	0	0	0	0	0	0	0	0	0	0	0	0	0	0	0	0.04	0	0	0	0	0	0	0	0	0	0	0	0
Medusae	2	0	0	0	3.4	0.46	0	4.4	0.21	0.09	1.38	0.19	0	1.83	0.42	0	0	0	1.61	0	0	1.86	0.07	0.25	0.6	0.4	0.1	1.96	0.53	0	3.8	0.2	0	0.36	0.38	0.07	0	0.19	0.09	0	0.58	0	0	0	0	0	0	0	0
Metridia curticauda	0	0	0	0.47	0	0	0	0	0	0	0	0	0	0	0	0	0	0.76	0	0	0	0	0	0	0	0	0	0	0	0	0	0	0	0	0	0	0.28	0	0	0.09	0	0	0	0	0	0	0	0	0
Metridia gerlachei	0.22	0.16	0	0.07	0	0	0	0	0	0	0	0	0	0	0	0	0	0	0	0	0	0	0	0	0	0	0	0	0	0	0	0	0	0	0	0	0	0	0	0	0	0	0	0	0	0	0	0	0
Metridia gerlachia+lucens	0	0	0	0	0	0	0	0	0	0	0	0	0	0	0	0	0	0	0	0	0	0	0	0	0	0	0	0	0	0	0	0	0	0	0	0	0	0	0	0	0	0	0	0	0	0	0	0	0
Metridia lucens	2.66	10.94	5.08	0.08	0.2	1.92	1.66	0.2	11.85	3.72	1.85	9.06	2	2	7.83	6.43	1.4	0.14	0	0.42	4.3	0	6.59	3.52	0.2	7	1.1	0.98	5.21	4.7	0	10.99	5.5	9.09	5.44	5.5	0	0.09	3.25	9.82	2.17	11.55	3	0	0	0	0.181818	0	0
Microcalanus pygmaeus	1.56	11.02	12.54	0.61	0.4	1.92	3.42	0.2	9.29	10	0.23	2.76	4.61	0	0.5	2	7.6	0.68	0	0.21	5.8	0.14	2.27	41.26	0	7.74	1.4	0	0	8.8	0	2.27	6.7	0	0.29	5.14	0.19	0	0.74	15.23	0.08	2.44	4.89	0	0	0	3.18182	0	1.23894
Microcetella rosea	0	0	0	0	0	0	0	0	0	0	0	0	0	0	0	0	0	0	0	0	0	0	0	0	0	0	0	0	0	0	0	0	0	0	0	0	0	0	0	0	0	0	0	0	0	0	0	0	0.0884956
Mormonilla sp.	0	0	0	0	0	0	0	0	0	0	0	0	0	0	0	0	0	0.07	0	0	0	0	0	0	0	0	0	0	0	0	0	0	0	0	0	0	0	0	0	0	0	0	0	0	0	0	0	0	0
Neocalanus gracilis	0	0	0	0	0	0	0	0	0	0	0	0	0	0	0	0	0	0	0	0	0	0	0	0	0	0	0	0	0	0	0	0	0	0	0	0	0	0	0	0	0	0	0	0	0	0	0	0	0
Neocalanus robustior	0	0	0	0	0	0	0	0	0	0	0	0	0	0	0	0	0	0	0	0	0	0	0	0	0	0	0	0	0	0	0	0	0	0	0	0	0	0	0	0	0	0	0	0	0	0	0	0	0
Neocalanus tonsus	0	0	0	0	0	0	0	0	0	0	0	0	0	0	0	0	0	0	0	0	0	0	0	0	0	0	0	0	0	0	0	0.07	0	0	0	0	0	0	0	0	0	0	0	0	0	0	0	0	0
Noctiluca sp.	0	0	0	0	0	0	0	0	0	0	0	0	0	0	0	0	0	0	0	0	0	0	0	0	0	0	0	0	0	0	0	0	0	0	0	0	0	0	0	0	0	0	0	0	0	0	0	0	0
Oithona frigida	0.67	11.56	7.62	0.68	0	1.62	3.67	0.2	15.36	18	24.62	20.57	2.46	0	19	14.29	2	0.89	0	0.07	2.3	0	46.73	5.38	1	74.67	5.1	1.76	38.67	7.2	0	37.33	2.3	0.18	22.48	11.79	0.04	0	11.85	12.11	2.08	6.33	0.56	0	0	0	0	0	0
Oithona plumifera	0	0	0	0	0	0	0	0	0	0	0	0	0	0	0	0	0	0	0	0	0	0	0	0	0	0	0	0	0	0	0	0	0	0	0	0	0	0	0	0	0	0	0	0	0	0	2.81818	0	1.68142
Oithona similis	1040	562.5	47.31	1.11	656	146.92	10.5	2050	452.86	26.18	1392.31	41.43	16.62	2198	61.67	19	17.8	1.32	1875	8.28	7.2	1442.86	589.33	29.38	1580	576.67	27.3	784.31	550	12.4	1987.6	383.33	8.7	538.18	547.62	11.57	0.33	735.85	66.02	44.04	602.17	30.67	14.56	85.2	124.138	111.845	75.6364	37.2	37.1681
Oncaea spp.	8.44	132.81	6.92	3.5	0.8	49.23	4.25	0.8	77.14	8.45	60	15.43	12.92	2.5	30	21.86	12.4	5.16	0.18	1.66	15	0.43	44.47	21.25	1	70	3.8	2.75	37.07	16.3	0.2	27.73	12.4	1.45	24	21.64	0.34	0.19	22.59	15.14	0.17	1.67	9	0	0	0	0	0	0
Ostracoda	0	2.5	4.77	0.1	0	0.54	3.58	0.2	6.79	5.73	23.38	2.29	3.08	8	12.58	2.14	4.4	0.47	2.5	0.14	1.7	1.86	30.4	2	0.4	27.47	1.4	0.98	20.27	2.5	9.4	22.67	2.1	7.27	13.71	3.64	0.09	5.38	6.48	3.3	4.42	1.22	1	0	0	0	2	0	1.32743
Ova	755.56	81.25	6.92	0.77	512	61.54	3.83	900	88.57	3.82	203.08	6.57	6	133.33	9.67	4	9	1.45	139.29	1.59	2	545.71	34.67	5	384	8.53	5.1	419.61	21.33	7.8	350	24	4.9	403.64	148.57	5.79	0.92	264.15	17.04	4.95	230.33	22.33	9.11	0	0	0.38835	0.272727	0.5	0.265487
Pareucalanus langae	0	0	0	0	0	0	0	0	0	0	0	0	0	0	0	0	0	0	0	0	0	0	0	0	0	0	0	0	0	0	0	0	0	0	0	0	0	0	0	0	0	0	0	0	0	0	0	0	0
Pareuchaeta sp.	0.88	5.63	1.39	0.09	0	2.99	0.66	0.6	9.86	3.46	8.93	2.86	1.99	1.67	6.92	5	1.8	0.19	0.36	0.07	1.8	1.14	11.87	0.76	0.4	13	2.2	0.79	6.21	1.5	0	6.13	1.4	0.91	7.04	3.71	0.06	0.85	3.61	3.2	0	0.55	1.55	0	0	0	0	0	0
Penilia avirostris	0	0	0	0	0	0	0	0	0	0	0	0	0	0	0	0	0	0	0	0	0	0	0	0	0	0	0	0	0	0	0	0	0	0	0	0	0	0	0	0	0	0	0	0	0	0	0	0	0
Pleuromamma robusta	0	0	0.15	0.02	0	0	0.08	0	0	0.27	0	0	0.15	0	1	0.86	0.4	0.16	0	0	0.9	0	0	0.13	0	0.33	0	0	0	0.4	0	0.53	1.1	0	3.15	2.93	0.06	0	0	0.28	0	0.33	0.67	0	0	0	0	0	0
Pleuromamma xiphias	0	0	0	0	0	0	0	0	0	0	0	0	0	0	0	0	0	0	0	0	0	0	0	0	0	0	0	0	0	0	0	0	0	0	0	0	0	0	0	0	0	0	0	0	0	0	0	0	0
Polychaeta	74.89	3.98	0.77	0.13	82.4	7	0.33	20.8	37.5	0.36	49.54	1.62	3.23	100.67	2.5	0.71	4.6	0.13	67.86	0.41	0.9	22.43	16.53	1.13	26	18.67	1.8	1.96	7.33	0.4	82.4	2.2	0.3	32.73	18.29	0.29	0.04	59.25	1.2	1.93	14.25	3.22	0.78	0	0.229885	0.194175	1.27273	0	0
Pteropoda	7.11	0.08	0	0	3.2	0	0	3.4	0	0	1	0	0	2.5	0.33	0	0	0	3.57	0	0	5.43	1.13	0	0.8	0.33	0	4.71	1.07	0	5	0.53	0	8	1.14	0	0.03	5.66	0	0	0.25	0	0	0	0.114943	0	0.636364	0.1	0.442478
Radiolaria	0	7.81	0.23	0.21	380	0	0.83	360	3.57	0.55	107.69	54.29	9.23	145.83	61.67	14.29	8	2.77	196.43	0.48	15	0	0	0	0	0	0	0	260	14.3	137.6	220	24.8	109.09	85.71	39.64	1.49	80.19	88.89	100.46	100	36.67	38.33	0	0	0.194175	0.0909091	0	0.176991
Rhincalanus gigas	1.33	8.99	0.08	0.03	1	9.6	0.08	0.8	21.5	0	11	0.58	0.46	3	3.91	1.99	1.2	0.2	2.86	0	0.5	4.86	10.6	0.26	1.2	12.93	1.5	4.71	6.86	0.5	6.8	5.25	0.3	1.82	6.57	0.28	0.03	5.17	2.41	0.09	2.32	0.22	0	0	0	0.194175	1.18182	0	0.707965
Rhincalanus nasutus	0	0	0	0	0	0	0	0	0	0	0	0	0	0	0	0	0	0	0	0	0	0	0	0	0	0	0	0	0	0	0	0	0	0	0	0	0	0	0	0	0.08	0	0	0	0	0	0	0	0
Salpa	0	0	0	0	0	0	0	0	0	0	0	0	0	0	0	0	0	0.01	0	0	0	0	0	0	0	0	0	0	0	0	0	0	0	0	0	0	0	0	0	0	0.25	0.22	0	0	0	0	0	0	0
Scaphocalanus brevicornis	0	0	1.61	0.06	0	0	0.33	0	0	0	0	0	0	0	0	0	0.6	0.22	0	0	0	0	0.13	0	0	0	0	0	0	0	0	0	0	0	0	0	0	0	0	0	0	0	0.11	0	0	0	0	0	0
Scaphocalanus vervoorti	0	0	0	0	0	0	0	0	0	0	0	0	0	0	0	0	0	0	0	0	0	0	0	0	0	0	0	0	0	0	0	0	0	0	0	0	0	0	0	0	0	0	0	0	0	0	0.909091	0	1.41593
Scolecithriella minor	0.22	4.77	1.85	0.05	0	1.77	1.67	0	10.29	2.27	14.38	0.96	3.69	4.34	5.08	1.28	1.6	0.2	0.18	0	1.7	0	13.06	6.63	0.4	16.87	0.4	0	9.8	2.7	0.8	11.14	1.1	0.73	8.67	2.15	0.01	0.38	2.78	2.39	1	1.44	2.11	0	0	0.485437	2.09091	0.1	0.442478
Siphonophora	0	0	0	0	0	0	0	0	0	0	0	0	0	0	0	0	0	0	0	0	0	0	0	0	0	0	0	0	0	0	0	0	0	0	0	0	0	0	0	0	0	0	0	0	0	0.194175	0.272727	0	0.0884956
Subeucalanus longiceps	0	0.16	0	0.04	0	0.08	0	0	0	0	0.54	0	0	0	0.25	0.14	0.2	0.08	0.89	0	0	0.43	0.27	0	0	0.13	0	0.2	0.41	0	0.4	0.47	0	0.73	1.43	0.07	0	1.04	0.46	0	2.66	0.11	0	0	0	0	0	0	0
Thysanoessa sp.	0.22	0	0.08	0.01	0	0	0	0	0	0	0	0	0	0	0.08	0	0.4	0	0	0	0	0	0	0	0	0	0	0	0	0	8.2	0	0	0	0.19	0.07	0	0	0	0	0	0	0	0	0	0	0	0.1	0
Tomopteris sp.	0.44	0	0	0	0	0.08	0	0	0	0	0	0	0	0	0	0	0	0	0	0	0	0	0	0	0	0.07	0	0	0	0	0	0	0	0	0	0	0	0	0	0	0.08	0.11	0	0	0	0	0.363636	0	0.265487
Triconia antarctica ♀	0	0	0	0	0	0	0	0	0	0	0	0	0	0	0	0	0	0	0	0	0	0	0	0	0	0	0	0	0	0	0	0	0	0	0	0	0	0	0	0	0	0	0	0	0	0	0	0	0
Triconia antarctica ♂	0	0	0	0	0	0	0	0	0	0	0	0	0	0	0	0	0	0	0	0	0	0	0	0	0	0	0	0	0	0	0	0	0	0	0	0	0	0	0	0	0	0	0	0	0	0	0.0909091	0	0.0884956
Undeuachaeta plumosa	0	0	0	0	0	0	0	0	0	0	0	0	0	0	0	0	0	0	0	0	0	0	0	0	0	0	0	0	0	0	0	0	0	0	0	0	0	0	0	0	0	0	0	0	0	0	0	0	0
Larvae 1	0.22	0.47	0	0	0	0.15	0	0	0.64	0	0	0.19	0	0.17	0.08	0	0	0	0	0	0	0	0.13	0	0	0.13	0	0	0	0	0	0.13	0	0	0.1	0	0	0	0.19	0	0	0	0	0	0	0	0	0	0
Gastropoda? (no shell)	0.44	0.08	0.15	0	0	0.08	0.08	0	0	0.18	0.77	0	0	0.17	0.17	0	0	0	0	0	0	0	0	0	0	0.07	0.3	0	0.27	0	0.2	0.07	0	0	0.38	0.21	0	0.47	0.09	0.09	0	0	0	0	0	0	0	0	0
[truncated: 101 more columns]

## Sheet: Summer samples
Abundance (N m-3)
Species	2287 0-88	2287 88-285	2287 305-462	2289 0-60	2289 59-182	2289 180-300	2292 0-45	2292 45-167	2292 162-302	2294 0-40	2294 39-160	2294 161-300	2296 0-40	2296 40-160	2296 163-300	2298 0-40	2298 40-175	2298 175-300	2300 0-40	2300 40-180	2300 181-300	2303 0-40	2303 40-200	2303 202-300	2303 303-600	2305 0-40	2305 39-171	2305 171-305	2308 0-40	2308 40-190	2308 200-315	2309 40-180	2309 180-300	2309 303-600	2309 603-1000	2311 0-55	2311 48-204	2311 204-310	2313 0-55	2313 55-200	2313 202-300	2315 0-50	2315 50-240	2315 303-410	2315 403-650	2315 654-1000	2315 1000-2000	2317 0-70	2317 70-210
Radiolaria gen.sp.	0	0.609137	1.65605	2.66667	24.3902	6.16667	0	0.601892	2.71429	0.25	4.29752	2.8777	1	1.08333	0.510949	0.75	1.11111	0.16	0	3.42857	1.42857	0.5	0.6875	1.83673	0.538721	0.25	0.606061	2.76119	2.25	0.333333	1.04348	7.5	5.25	0.875421	0.125945	4.36364	7.05128	2.07547	14.5455	13.7931	5.30612	0.8	10.5263	8.2243	12.9555	2.74566	1	28.5714	70.8571
Globigerinidae gen.sp.	0	0	0	0	0	0	156.444	103.181	23.4286	33	76.6942	18.1295	40	140	25.4015	5.75	206.222	17.28	23.75	264	12.1008	128	164	23.6735	9.09091	64	58.1818	13.1343	216	826.667	2212.17	720	124	40.9428	12.4937	314.182	794.872	125.283	343.273	273.103	73.4694	184	82.1053	52.3364	28.502	3.03468	169.44	240	64
Noctiluca sp.	0	0	0	0	0	0	0	0	0	0	0	0.647482	0	0	0.0729927	0	0	0	0	0	0	0	0	0	0	0	0	0	0	0	0	0	0	0	0	0	0	0	0	0	0	0	0	0	0	0	0	0	0
Ctenophora gen.sp.	0	0	0	0	0	0	0	0	0	0	0	0	0	0	0	0	0	0	0	0	0	0	0	0	0	0	0	0	0	0	0	0	0	0	0	0	0	0	0	0	0	0	0	0	0	0	0	0	0
Hydromedusae	0	0	0	0	0	0	0	0	0	0	0	0	0	0	0	0	0.0740741	0	0	0	0	0	0	0	0	0	0	0	0	0	0	0	0	0	0	0	0	0	0	0	0	0	0	0	0	0	0	0	0
Siphonophora gen.sp.	0	0.0507614	0.382166	0	0	0	0	0	0.214286	0	0	0	0	0.0833333	0.145985	0	0	0.16	0	0	0	0	0	0	0	0	0.378788	0	0	0	0	0	0.0833333	0.10101	0.0503778	0	0	0	0	0	0	0	0	0.373832	0.364372	0.260116	0.02	0	0
Tomopteris sp.	0	0.101523	0	0	0.0813008	0	0	0	0	0	0.991736	0	0	0	0	0	0.518519	0	0	0	0	0	0	0	0	0	0	0	0	0	0	0	0	0	0	0	0	0	1.63636	0.896552	0	0	0	0.0934579	0	0	0	0	0.214286
Polychaeta gen.sp.	0	0	0.0636943	0	0	0	0	0	0	0	0	0.719424	0	1	0.875912	0	0	0.32	0	2.42857	7.31092	0	7	2.95918	0.43771	0	0.378788	0.447761	59	15.3333	1.04348	10.3571	0.25	0.538721	8.06045	74.1818	6.41026	0.943396	66.9091	15.8621	1.53061	320	12.1053	1.02804	0.566802	2.31214	0.12	32.8571	14.8571
Polychaeta larvae	0.227273	0.609137	1.1465	0	0.325203	0.25	0.222222	1.97764	1	0	0	0	0	0	0	0	0	0	0.25	0	0	1.5	0	0	0	0	0	0	0	0	0	0	0	0	0	0	0	0	0	0	0	0	0	0	0	0	0	0	0
Pteropoda gen.sp.	0	0	0	0	0	0	0.444444	0.171969	0.214286	0	0	0	0.5	0.0833333	0	0.25	0.0740741	0	0	0.142857	0	0.5	0.375	0	0	0	0	0	18.5	1.86667	0.0869565	0.571429	0	0	0.251889	49.4545	0.576923	0.0943396	18.9091	0.482759	0.204082	27	0.368421	0	0	0	0	48.5714	0.0714286
Pteropoda gen.sp. (without shell)	0	0	0	0	0	0	0	0	0	0	0	0	0	0	0	0	0	0	0	0	0	0	0	0	0	0	0	0	0	0	0	0	0	0	0	0	0	0	0.181818	0.137931	0	0.2	0.105263	0.186916	0	0	0	0	0
Gastropoda larvae	0	0	0	0	0	0	0	0	0	0	0	0	0	0	0	0	0	0	0	0	0	0	0	0	0	0	0	0	0	0	0	0	0	0	0	0	0	0	0	0	0	0.4	0	0	0	0	0	0	0
Acartia sp.	0	0	0	0	0	0	0	0.0859845	0	0	0	0	0	0	0	0	0	0	0	0	0	0	0	0	0	0	0	0	0	0	0	0	0	0	0	0	0	0	0	0	0	0	0	0	0	0	0	0	0
Aetideopsis minor	0	0	0	0	0	0	0	0	0	0	0	0	0	0	0	0	0	0	0	0	0	0	0	0	0	0	0	0	0	0	0	0	0	0	0	0	0	0	0	0	0	0	0	0	0	0	0	0	0
Aetideus armatus	0	0	0	0	0	0	0	0	0	0	0	0.0719424	0	0	0.145985	0	0	0	0	0	0	0	0	0.306122	0	0	0	0	0	0	0	0	0	0	0.100756	0	0	0	0	0	0	0	0	0	0	0	0.01	0	0
Aetideus australis	0	0	0	0	0	0	0	0	0	0	0	0	0	0	0	0	0	0	0	0	0	0	0	0	0	0	0	0	0	0	0	0	0	0	0	0	0	0	0	0	0	0	0	0	0	0	0	0	0
Aetideus giesbreshti	0	0	0	0	0	0	0	0	0	0	0	0.0719424	0	0	0	0	0	0	0	0	0.0840336	0	0	0	0	0	0	0	0	0	0.173913	0.0714286	0.166667	0	0	0	0.25641	0	0	0.413793	0.102041	0	0.0526316	0	0	0	0	0	0.5
Amallothrix valida	0	0	0	0	0	0	0	0	0	0	0	0	0	0	0	0	0	0	0	0	0	0	0	0	0	0	0	0	0	0	0	0	0	0	0	0	0	0	0	0	0	0	0	0	0.0809717	0	0	0	0
Calanoides acutus	0	0.304569	0.254777	0	0.0813008	0.416667	0.222222	5.76096	1.07143	0	5.78512	0	1.75	1.58333	0.437956	0	7.11111	0.64	0	0	0.168067	1.25	10.5	0.204082	0.0673401	0	0	0	146	68	0.0869565	47.1429	0.25	0.20202	0.176322	40.7273	3.58974	0	55.2727	10	0.102041	48	16.3158	0.560748	0.161943	0.231214	0.11	160	3.85714
Calanus propinquus	0	0	0	0	0	0	1.55556	4.4712	0.785714	3.75	0.661157	0.215827	0	0	0	1.25	0	0	0	0	1.0084	0	0	0.306122	0	0.75	15.1515	0	56	0.133333	0	0	0	0	0	5.81818	1.15385	0.188679	16	4.13793	0.204082	48	0.789474	0.186916	0.0809717	0	0	60	1.71429
Calanus simillimus	0	0	0	0	0	0	0	0	0	0	0	0	0	0	0	0	0	0	0	0	0	0.5	0.75	0	0	0	0	0.671642	0	0	0	1.28571	0	0.03367	0.0755668	0	0	0	0	0	0	0	0	0	0	0	0	0	0
Candacia armata	0	0	0	0	0	0	0	0	0	0	0	0	0	0	0	0	0	0	0	0	0	0	0	0	0	0	0	0	0	0	0	0.0714286	0	0	0	0	0	0	0	0	0	0	0	0	0	0	0	0	0
Candacia cheirura	0	0	0	0	0	0	0	0	0	0	0	0	0	0	0	0	0	0	0	0	0	0	0	0	0	0	0	0	0	0	0	0	0	0	0	0.363636	0.0641026	0	0	0	0	0	0	0	0	0	0	0	0.0714286
Candacia longimana	0	0	0	0	0	0	0	0	0	0	0	0	0	0	0	0	0	0	0	0	0	0	0	0	0	0	0	0	0	0	0	0	0	0	0	0	0	0	0	0	0	0	0	0	0	0	0	0	0
Candacia sp.	0	0	0	0	0	0	0	0	0	0	0	0	0	0	0	0	0	0	0	0	0	0	0	0	0	0	0	0	0	0	0	0	0	0.0673401	0	0	0	0	0	0	0	0	0	0	0	0	0	0	0
Cephalophanes refulgens	0	0	0	0	0	0	0	0	0	0	0	0	0	0	0	0	0	0	0	0	0	0	0	0	0	0	0	0	0	0	0	0	0	0	0	0	0	0	0	0	0	0	0	0	0	0.0289017	0	0	0
Clausocalanus brevipes	0	0	0	0	0	0	0	0	0	0	0	0	0	0	0	0	0	0	0	0	0	0	0	0	0	0	0	0	0	0	0	0	0	0	0	0	0	0	0	0	0	0	0	0	0	0	0.01	0	0
Clausocalanus furcatus	0	0	0	0	0	0	0	0	0	0	0	0	0	0	0	0	0	0	23.75	92.5714	7.81513	168	42	5.71429	6.06061	2.25	53.3333	20.8955	248	181.333	5.73913	111.429	11	5.65657	5.64232	325.818	16.0256	1.32075	58.1818	59.3103	5.71429	264	14.7368	21.6822	16.8421	5.20231	0.05	468.571	36.5714
Clausocalanus laticeps	0	0	0	0	0	0	4	0.773861	3.85714	0	0.0826446	3.45324	0	0	0.510949	0	0	1.6	0.25	0.285714	1.42857	2.5	1.6875	0	0	0	0	8.65672	0	4.66667	2.26087	10.3571	1.75	0.505051	0.125945	0	21.1538	1.22642	0	8.62069	0.816327	1.6	5.52632	0.841121	0.202429	0	0	13.5714	8.28571
Ctenocalanus citer	1.02273	29.2386	1.59236	0	14.6341	1.75	2.44444	175.408	21.7143	6.75	169.256	32.8058	6.5	26	2.55474	4.75	68.7407	11.52	0	0	0	0	0	0	0.639731	0	0	0	0	0	0	0	0	0.538721	0	0	0	0	0	0	0	0	0	0	0	0	0	0	0
Euaugaptilus squamatus	0	0	0	0	0	0	0	0	0	0	0	0	0	0	0	0	0	0	0	0	0	0	0	0.102041	0	0	0	0	0	0	0	0	0	0	0	0	0	0	0	0	0	0	0	0	0	0	0	0	0
Euchaeta marina	0	0.35533	0.127389	0	0.0813008	1.16667	0	0.257954	0.928571	0	0.165289	1.07914	0	0.333333	1.09489	0	0	0.64	0	0.142857	0.92437	0	0.25	0.918367	0.23569	0	0.0757576	0.671642	0.25	0.533333	1.47826	1.21429	0.75	0.23569	0	0	1.66667	0.471698	0	1.37931	0.612245	0.2	1.36842	0.560748	0.161943	0	0	0	1.5
Euchaeta maxima	0	0	0	0	0	0	0	0	0	0	0	0	0	0	0	0	0	0	0	0	0	0	0	0	0	0	0	0	0	0	0	0	0	0	0	0	0	0	0	0	0	0	0	0	0	0	0	0	0
Euchirella rostrata	0	0	0	0	0	0	0	0	0.0714286	0	0	0	0	0.0833333	0	0	0	0.32	0	0	0	0	0	0	0	0	0	0	0	0	0.0869565	0.142857	0	0	0.0251889	0	0.0641026	0	0	0.137931	0	0	0.263158	0	0	0	0	0	0.0714286
Euchirella sp.	0	0	0	0	0	0	0	0	0	0	0	0	0	0	0	0	0	0	0	0	0	0	0	0	0	0	0	0	0	0	0	0	0	0	0	0	0	0	0	0	0	0	0.315789	0	0	0	0	0	0
Farrania frigida	0	0	0	0	0	0	0	0	0	0	0	0	0	0	0	0	0	0	0	0	0	0	0	0	0	0	0	0	0	0	0	0	0	0	0	0	0	0	0	0	0	0	0	0	0	0	0	0	0
Gaetanus tenuispinus	0	0	0	0	0	0	0	0	0	0	0	0	0	0	0	0	0	0	0	0	0	0	0	0	0.03367	0	0	0	0	0	0	0	0	0.0673401	0.0251889	0	0	0	0	0	0	0	0	0.0934579	0	0	0	0	0
Haloptilus acutifrons	0	0.101523	0.318471	0	0	0.25	0	0.0859845	0.642857	0	0.247934	0.863309	0	0.0833333	0.0729927	0	0	0.32	0	0.214286	0.420168	0	0.0625	0	0	0	0	0	0	0	0	0	0	0	0	0	0	0	0	0	0	0	0	0	0	0	0	0	0
Haloptilus angusticeps	0	0	0	0	0	0	0	0	0	0	0	0.0719424	0	0	0	0	0	0	0	0	0	0	0	0	0.0673401	0	0	0	0	0	0	0	0	0	0	0	0	0	0	0	0	0	0	0	0	0	0	0	0
Haloptilus longicornis	0	0	0	0	0	0	0	0	0	0	0	0	0	0	0	0	0	0	0	0	0	0	0	0	0	0	0	0	0	0	0	0	0.0833333	0	0	0	0	0	0	0	0.204082	0	0	0	0	0	0	0	0
Haloptilus ocellatus	0	0	0	0	0	0	0	0	0	0	0	0	0	0	0	0	0	0	0	0	0	0	0	0	0	0	0	0	0	0	0.0869565	0	0	0	0	0	0	0	0	0	0	0	0	0	0	0	0	0	0
Haloptilus oxycephalus	0	0	0	0	0	0	0	0	0	0	0	0	0	0	0	0	0	0	0	0	0	0	0	0	0.03367	0	0	0.373134	0.5	0.266667	0	0	0.0833333	0.03367	0	0	0.0641026	0	0	0.137931	0	0	0.105263	0	0	0	0	0	0.285714
Heterorhabdus abyssalis	0	0	0	0	0	0	0	0	0	0	0	0	0	0	0	0	0	0	0	0	0	0	0	0	0	0	0	0	0	0	0	0	0	0	0	0	0	0	0	0	0	0	0	0	0	0	0	0	0
Heterorhabdus farrani	0	0	0	0	0	0	0	0	0	0	0	0	0	0	0	0	0	0	0	0	0	0	0	0	0	0	0	0	0	0	0	0	0	0	0	0	0	0	0	0	0	0	0	0	0	0	0	0	0
Heterorhabdus papilliger	0	0	0	0	0	0.0833333	0	0	0.142857	0	0	0.359712	0	0	0.364964	0	0	0.32	0	0	0	0	0	0	0.3367	0	0	0.298507	0	0	0	0	0	0	0	0	0	0	0	0	0	0	0	0	0	0	0	0	0
Heterorhabdus robustus	0	0	0	0	0	0	0	0	0	0	0	0	0	0	0	0	0	0	0	0	0	0	0	0	0	0	0	0	0	0	0	0	0	0	0	0	0	0	0	0	0	0	0	0	0.121457	0	0	0	0
Heterorhabdus spinifrons	0	0	0	0	0	0	0	0	0	0	0	0	0	0	0	0	0	0	0	0.0714286	1.2605	0	0	0.306122	0	0	0	0	0	0	0.695652	0	0.583333	0.43771	0.100756	0	0.384615	0.377358	0	0.344828	0.816327	0	0.473684	0.654206	0.323887	0.0578035	0.1	0	0.285714
Lophothrix sp.	0	0	0	0	0	0	0	0	0	0	0	0	0	0	0	0	0	0	0	0	0	0	0	0	0	0	0	0	0	0	0	0	0	0	0	0	0	0	0	0	0	0	0	0	0	0	0	0	0
Lucicutia curta	0	0	0	0	0	0	0	0	0	0	0	0	0	0	0	0	0	0	0	0	0	0	0	0	0	0	0	0	0	0	0	0	0	0	0	0	0	0	0	0	0	0	0	0	0	2.74566	0.6	0	0
Lucicutia flavicornis	0	0	0	0	0	0	0	0	0	0	0	0	0	0	0	0	0	0	0	0	0	0	0	0	0	0	0	0	0	0	0	0	0	0	0	0	0	0	0	0	0	0	0	0	0	0	0	0	0
Lucicutia grandis	0	0	0	0	0	0	0	0	0	0	0	0	0	0	0	0	0	0	0	0	0	0	0	0	0	0	0	0	0	0	0	0	0	0	0.0251889	0	0	0	0	0	0	0	0	0	0	0	0	0	0
Lucicutia lucida	0	0	0	0	0	0	0	0	0	0	0	0	0	0	0	0	0	0	0	0	0	0	0	0	0	0	0	0	0	0	0	0	0	0	0	0	0	0	0	0	0	0	0	0	0	0	0	0	0
Lucicutia ovalis	0	0	0	0	0	0	0	0	0	0	0	0	0	0	0	0	0	0	0	0	0	0	0	0	0	0	0	0	0	0	0	0	0	0	0	0	0	0	0	0	0	0	0	0	0	0	0	0	0
Lucicutia wolfendeni	0	0	0	0	0	0	0	0	0	0	0	0	0	0	0	0	0	0	0	0	0	0	0	0	0	0	0	0	0	0	0	0	0	0	0	0	0	0	0	0	0	0	0	0	0	0.0289017	0.01	0	0
Mesocalanus tenuicornis	0	0	0	0	0	0	0	0	0	0	0	0	0	0	0	0	0	0	3.5	27.4286	0	0	0	0	0	0	0	0	0	0	0	0	0	0	0	0	0	0	0	0	0	0	0	0	0	0	0	0	0
Mesorhabdus gracilis	0	0	0	0	0	0	0	0	0	0	0	0	0	0	0	0	0	0	0	0	0	0	0	0	0	0	0	0	0	0	0	0	0	0	0	0	0	0	0	0	0	0	0	0	0	0	0	0	0
Metridia curticauda	0	0	0	0	0	0	0	0	0	0	0	0	0	0	0	0	0	0	0	0	0	0	0	0	0.875421	0	0	0	0	0	0	0	0	0.606061	8.8665	0	0	0	0	0	0	0	0	0	0.283401	0.202312	0.13	0	0
Metridia gerlachei	0	0.609137	0	0	0	0	0	1.89166	19.4286	0	0.0826446	7.1223	0	0	2.18978	0	0	2.4	0	0	0	0	0	0	0	0	0	0	0	0	0	0.214286	0	0	0	0	0	0	0	0.0689655	0	0	0	0	0	0	0	0	0
Metridia lucens	0	0	14.6497	0	0	1	0	0	0	0	0	0	0	0.5	0	0	0.148148	0	0	0	15.1261	0	0.0625	15.5102	1.58249	0	0	14.3284	0	0.0666667	7.04348	1.5	20	5.38721	0.0503778	0	4.29487	11.6981	0	5.17241	16.5306	0	3.26316	4.11215	1.21457	0	0	0	0.357143
Metridia princeps	0	0	0	0	0	0	0	0	0	0	0	0	0	0	0	0	0	0	0	0	0.336134	0	0	0	0	0	0	0	0	0	0	0	0	0	0	0	0	0	0	0	0	0	0	0	0	0	0.02	0	0
Neocalanus robustior	0.795455	0	0	0	0	0	0	0	0	0	0	0	0	0	0	0	0	0	0	0	0	0	0	0	0	0	0	0	0	0	0	0	0	0	0	0	0	0	0	0	0	0	0	0	0	0	0	0	0
Paracalanus parvus	0	0	0	0	0	0	0	0	0	0	0	0	0	0	0	0	0	0	0	0	0	0	0	0	0	0	0	0	0	0	0	0	0	0	0	0	0	0	0	0	0	0	0	0	0.48583	0	0	0	0
Paraeuchaeta bicinuata	0	0	0	0	0	0	0	0	0	0	0	0	0	0	0	0	0	0	0	0	0	0	0	0	0	0	0	0	0	0	0	0	0	0	0	0	0	0	0	0	0	0	0	0	0	0	0	0	0
Paraeuchaeta exiqua	0	0	0	0	0	0	0	0.171969	0	0	0	0	0	0	0	0	0	0	0	0	0	0	0	0	0	0	0	0	0	0	0	0	0	0	0	0	0	0	0	0	0	0	0	0	0	0	0	0	0
Paraeuchaeta gracilis	0	0	0	0	0	0	0	0	0	0	0	0	0	0	0	0	0	0	0	0	0	0	0	0	0	0	0	0	0	0	0	0	0	0	0.0251889	0	0	0	0	0	0	0	0	0	0	0	0	0	0
Paraeuchaeta langae	0	0	0	0	0	0	0	0	0	0	0	0	0	0	0	0	0	0	0	0	0	0	0	0	0	0	0	0	0	0	0	0	0	0.10101	0	0	0	0	0	0	0	0	0	0	0	0	0	0	0
Paraeuchaeta sarsi	0	0	0	0	0	0	0	0	0	0	0	0	0	0	0	0	0	0	0	0	0	0	0	0	0	0	0	0	0	0	0	0	0	0	0	0	0	0	0	0	0	0	0	0	0	0	0	0	0
Paraeuchaeta tonsa	0	0	0	0	0	0	0	0	0	0	0	0	0	0	0	0	0	0	0	0	0	0	0	0	0	0	0	0	0	0.2	0	0.285714	0.25	0.26936	0.0251889	0	0.384615	0	0.909091	0.413793	0	0	0.263158	0.0934579	0.242915	0	0	0	0.571429
Paraeuchaeta sp.	0	0	0	0	0	0	0	0	0	0	0	0	0	0	0	0	0	0	0	0	0	0	0	0	0	0	0	0	0	0	0	0	0	0	0	0	0	0	0	0	0	0	0	0	0	0	0.01	0	0
Pareucalanus langae	0	0	0	0	0	0	0	0	0	0	0	0	0	0	0	0	0	0	0	0	0	0	0	0	0	0	0	0	0	0	0	0	0	0	0.2267	0	0	0	0	0	0	0	0	0	0	0.346821	0.03	0.142857	0
Pleuromamma borealis	0	0	0	0	0	0	0	0	0	0	0	0	0	0	0	0	0	0	0	0	0	0	0	0	0	0	0	0	0	0	0	0	0	0	0	0	0	0	0	0	0	0	0	0	0	0	0	0	0
Pleuromamma gracilis	0	0	0	0	0	0	0	0	0	0	0	0	0	0	0	0	0	0	0	0	0	0	0	0	0	0	0	0	0	0	0	0	0	0	0	0	0	0	0	0	0	0	0	0	0.161943	0	0	0	0
Pleuromamma robusta	0	0	0.0636943	0	0	0	0	0	0	0	0	0	0	0	0	0	0	0.08	0	0	0	0	0	0	0	0	0	0	0	0	0	0	0	0	0	0	0	0	0	0	0	0	0.315789	0	0	0	0	0	0
Pleuromamma xiphias	0	0	0	0	0	0	0	0	0	0	0	0	0	0	0	0	0	0	0	0	0	0	0.125	0.102041	0.0673401	0	0	0	0	0	0	0	0	0	0	0	0	0	0	0	0	0	0	0	0	0	0.01	0	0
Pseudoamallothrix ovata	0	0	0	0	0	0	0	0	0	0	0	0	0	0	0	0	0	0	0	0	0	0	0	0	0	0	0	0	0	0	0	0	0	0	0	0	0	0	0	0	0	0	0	0	0	0	0	0	0
Pseudochirella obtusa	0	0	0	0	0	0	0	0	0	0	0	0	0	0	0	0	0	0	0	0	0	0	0	0	0	0	0	0	0	0	0	0	0	0	0	0	0	0	0	0	0	0	0	0	0	0	0.01	0	0
Rhincalanus gigas	0	0.253807	0.318471	0	0.162602	0.583333	0	2.06363	3.28571	0	0.495868	2.94964	0	0.833333	3.06569	0.25	0.222222	3.44	0	3.71429	4.45378	0	1.6875	3.36735	0.740741	0	0.151515	4.47761	1	11.8	3.21739	11.3571	1.16667	0.505051	0.176322	6	18.5897	4.62264	1.81818	5.86207	1.32653	0.2	28.4211	1.1215	0.202429	0.0867052	0.03	22.8571	22.2857
Rhincalanus nasutus	0	0	0	0	0	0	0	0	0	0	0	0	0	0	0	0	0	0	0	0	0	0	0	0	0	0	0	0	0	0	0	0	0	0	0	0	0	0	0	0	0	0	0	0	0	0	0	0	0
Sapphirina sp.	0	0	0	0	0	0	0	0	0	0	0	0	0	0	0	0	0	0	0	0	0	0	0	0	0.03367	0	0	0	0	0	0	0	0	0	0	0	0	0	0	0	0	0	0	0	0	0	0	0	0
Scaphocalanus antarcticus	0	0	0	0	0	0	0	0	0	0	0	0	0	0	0	0	0	0	0	0	0	0	0	0	0	0	0	0	0	0	0	0	0	0	0	0	0	0	0	0	0	0	0	0	0	0	0	0	0
Scaphocalanus brevicornis	0	0.203046	0	0	0	0	0	0	0	0	0	0	0	0	0	0	0	0	0	0	0	0	0	0.102041	0.10101	0	0	0	0	0	0	0	0	0	0	0	0	0	0	0	0	0	0.0526316	0	0.121457	0	0	0	0
Scaphocalanus curtus	0	0	0	0	0	0	0	0	0	0	0	0	0	0	0	0	0	0	0	0	0	0	0	0	0	0	0	0	0	0	0	0	0	0	0	0	0	0	0	0	0	0	0	0	0	0	0	0	0
Scaphocalanus echinatus	0	0	0	0	0	0	0	0	0	0	0	0	0	0	0	0	0	0	0	0	0	0	0	0	0	0	0	0	0	0	0	0	0	0	0	0	0	0	0	0	0	0	0	0	0	0	0	0	0
Scaphocalanus elongatus	0	0	0	0	0	0	0	0	0	0	0	0	0	0	0	0	0	0	0	0	0	0	0	0	0	0	0	0.373134	0	0	0.956522	0	1.16667	0	0	0	0	0	0	0	0.816327	0	0	0.560748	0	0	0	0	0
Scaphocalanus elongatus/S. echinatus	0	0	0	0	0	0	0	0	0	0	0	0	0	0	0	0	0	0	0	0	0	0	0	0	0	0	0	0	0	0	0	0	0	0	0	0	0	0	0	0	0	0	0	0	0	0	0	0	0
Scaphocalanus magnus	0	0	0	0	0	0	0	0	0	0	0	0	0	0	0	0	0	0	0	0	0	0	0	0	0	0	0	0	0	0	0	0	0	0	0	0	0	0	0	0	0	0	0	0	0	0	0	0	0
Scaphocalanus vervoorti	0	0	0.382166	0	0	1.33333	0	0	0	0	0.0826446	0.935252	0	0	0.510949	0	0	0.4	0	0	0	0	0	0	0	0	0	0	0	0	0	0	0	0	0.0755668	0	0	0	0	0	0	0	0	0	0	0	0	0	0
Scaphocalanus sp.	0	0	0	0	0	0	0	0	0	0	0	0	0	0	0	0	0	0	0	0	0	0	0	0	0	0	0	0	0	0	0	0	0	0.26936	0	0	0	0	0	0	0	0	0	0	0	0	0	0	0
Scolecithricella glacialis	0	0	0	0	0	0	0	0	0	0	0	0	0	0	0	0	0	0	0	0	0	0	0	0	0	0	0	0	0	0	0	0	0	0	0	0	0	0	0	0	0	0	0	0	0	0	0	0	0
Scolecithricella minor	0	0.761421	1.01911	0	0.569106	1.25	0	1.28977	0.857143	0	0.247934	0.791367	0.25	0.333333	0.80292	0	0.148148	0.48	0	0.285714	0.252101	0	0	0	0	0	0	0	0	0	0	0	0	0	0	29.0909	0	0	0	0	0	0	0	0	0	0.0867052	0	0	0
Scolecithricella ovata	0	0	0	0	0	0	0	0	0	0	0	0	0	0	0	0	0	0	0	0	0	0	0	2.04082	0.26936	0.25	0.227273	0.746269	10	3.66667	0.347826	3.92857	0.416667	0.37037	0.428212	0	2.94872	0.377358	1.09091	6.89655	0	4.2	0.210526	0	0	0	0.03	0	0
Spinocalanus abyssalis	0	0	1.33758	0	0	0	0	0	0	0	0	0	0	0	0	0	0	0	0	0	0	0	0	0	0	0	0	0	0	0	0	0	0	0	0	0	0	0	0	0	0	0	0	0	0	0	0	0	0
Subeucalanus longiceps	0	0	0	0	0	0	0	0	0	0	0	0	0	0	0	0	0	0	0	0	0	0	0	0	0.03367	0	0	0	0	0	0	0	0	0	0	0	0	0	0	0	0	0	0	0	0	0	0	0	0
Undeuchaeta insica	0	0	0	0	0	0	0	0	0	0	0	0	0	0	0	0	0	0	0	0	0	0	0	0	0	0	0	0	0	0	0	0	0	0	0	0	0	0	0	0	0	0	0	0	0	0.144509	0.01	0	0
Undeuchaeta major	0	0	0	0	0	0	0	0	0	0	0	0	0	0	0	0	0	0	0	0	0	0	0.0625	0	0	0	0	0	0	0	0	0	0	0	0	0	0	0	0	0	0	0	0	0	0	0	0	0	0
Undinula vulgaris	0	0	0	0	0	0	0	0	0	0	0	0	0	0	0	0	0	0	0	0.0714286	0	0	0	0	0	0	0.0757576	0.0746269	0	0	0	0	0	0	0	0	0	0	0	0	0	0	0	0	0	0	0	0	0
Xanthocalanus sp.	0	0	0	0	0	0	0	0	0	0	0	0	0	0	0	0	0	0	0	0	0	0	0	0	0	0	0	0	0	0	0	0	0	0	0.201511	0	0	0	0	0	0	0	0	0	0	0	0	0	0
Microcalanus pusillus	0.795455	26.802	101.911	0	1.21951	12.9167	0	1.54772	30.2857	0	0	18.9928	0	0.25	1.75182	0	0	1.84	0	0.142857	23.1933	0	0.25	0.510204	4.64646	0	0.454545	14.9254	0	0.0666667	1.47826	0.642857	0.416667	5.92593	0.100756	0	0.448718	0.283019	0	0.413793	1.22449	0	0.157895	1.96262	3.23887	0.0578035	0.01	0	0.285714
Lubbockia squillimana	0	0	0	0	0	0	0	0	0	0	0	0	0	0	0	0	0	0	0	0	0	0	0	0	0	0	0	0	0	0	0	0	0	0	0	0	0	0	0	0	0	0	0	0	0	0.0867052	0.05	0	0
Oithona plumifera	0	0	0	0	0	1.5	0	0	8.28571	0	0	3.02158	0	0	0.437956	0	0	1.36	0	0	0	0	2	19.5918	1.75084	0	0	10.4478	0	4.66667	13.0435	7.85714	11	3.367	0	0	17.9487	4.15094	17.4545	14.4828	1.42857	0	24.2105	0.841121	0.890688	0.144509	0	1.28571	16
Oithona similis	18.75	144.975	0	21.6667	248.78	76.6667	419.556	1035.25	93.7143	708	846.281	45.7554	164	116	17.9562	81	554.667	38.4	610	788.571	64.5378	1456	276	18.7755	5.65657	11.25	533.333	84.7761	3072	458.667	32.3478	480	29.5	3.50168	42.7204	3223.27	82.0513	7.54717	1815.27	124.138	7.65306	2192	374.737	4.85981	1.09312	0.635838	0.14	3302.86	169.143
Oithona similis/O. atlantica	0	0	80.2548	0	0	0	0	0	0	0	0	0	0	0	0	0	0	0	0	0	0	0	0	0	0	0	0	0	0	0	0	0	0	0	0	0	0	0	0	0	0	0	0	0	0	0	0	0	0
Oithona plumifera/similis	0	0	0	0	0	0	0	0	0	0	0	0	0	0	0	0	0	0	0	0	0	0	0	0	0	0	0	0	0	0	0	0	0	0	0	0	0	0	0	0	0	0	0	0	0	0	0	0	0
Oncaea venusta	0	1.21827	0	0	0	0	0	0	0	0	0	0	0	0	0	0	0	0	0	0	0	0	0	0	0	0	0	0	0	0	0	0	0	0	0	0	0	0	0	0	0	0	0	0	0	0	0	0	0
Triconia antarctica ♀	0	0	0.254777	0	0	0	0	0.429923	0.785714	0	0	0.28777	0	0	0	0	0	0.24	0	0.0714286	1.09244	0	0	0	0.740741	0	0	0	0	0	0	2.42857	1.25	3.09764	2.11587	0	17.3077	6.41509	0	8.27586	2.65306	0	5.78947	1.86916	7.44939	3.17919	1.8	0	2
Triconia antarctica ♂	0	0	82.8025	0	0.0813008	0.25	0	18.0567	68.5714	0	1.23967	13.8129	0.5	0.416667	3.06569	0	0	4	0	4.5	15.1261	0	2.625	6.53061	27.0707	0.25	0.227273	3.95522	2.25	16.6667	2.52174	50	16.5	30.1684	4.03023	186.182	1.34615	1.13208	18.1818	33.1034	26.3265	0	26.3158	27.6636	17.4899	4.62428	0.18	0.285714	22.8571
Mormonilla minor	0	0	0	0	0	0	0	0	0	0	0	0	0	0	0	0	0	0	0	0	0	0	0	0	0	0	0	0	0	0	0	0	0	0	0	0	0	0	0	0	0	0	0	0	0	0	0	0	0
Mormonilla phasma	0	0	0	0	0	0	0	0	0	0	0	0	0	0	0	0	0	0	0	0	0	0	0	0	0	0	0	0	0	0	0	0	0	0	0.0503778	0	0	0	0	0	0	0	0	0	0	0	0	0	0
Clytemnestra (Goniopsyllus) rostratus	0	0	0	0	0	0	0	0	0	0	0	0	0	0	0	0	0	0	0	0	0	0	0	0	0	0	0	0	0	0	0	0	0	0	0	0	0	0	0	0	0	0	0.0526316	0	0	0	0	0	0
Microsetella norvegica	0	0	0	0	0	0	0	0	0	0	0	0	0	0	0	0	0	0	0	0	0	0	0	0	0	0	0	0	0	0	0	0	0	0	0	0	0	0	0	0	0	0	0	0	0	0	0	0	0
Microsetella rosea	0	0	0	0	0	0	0	0.0859845	0	0	0.0826446	0.143885	0.25	0	0	0	0	0	1	0	0	8	0	0	0.03367	0.25	0	0	0	0	0	0	0.0833333	0.0673401	0.0755668	0.181818	0.128205	0	0	0.206897	0.102041	0.4	0	0.0934579	0.0809717	0.0578035	0.01	0.142857	0.0714286
Copepoda copepodites	0	5.02538	1.33758	0.833333	0.162602	2.91667	2	30.9544	15.4286	1	19.8347	17.2662	1.25	9.5	8.75912	0.25	4.14815	16.64	3.75	116.571	17.6471	108	56	30.2041	0.740741	2.75	38.7879	16.1194	384	133.333	27.6522	94.2857	0.166667	0.16835	3.22418	72.7273	41.6667	0.566038	529.455	19.3103	2.14286	848	47.3684	10.4673	0.404858	0.491329	0.04	1451.43	15.4286
Copepoda nauplii	0.340909	4.11168	0.191083	0.5	9.34959	0.75	2.22222	24.0757	3.28571	5.25	23.8017	1.00719	2.25	5.75	0	1.5	7.7037	0.24	7.5	3.85714	0.504202	272	17	0.612245	0.03367	2.5	0	0	160	7.33333	2.78261	1.21429	0.333333	0.16835	9.37028	1035.64	3.84615	1.79245	343.273	1.51724	1.22449	384	0.894737	0.186916	0.121457	0.289017	0.01	114.286	4.14286
Copepoda ova	0	0	0	0	0	0	0	0	0	0	0	0	0	0	0	0	0	0	5.75	0.5	0.588235	8.25	0.625	0.306122	0	1.25	0	0	0	0	0	0	0	0	0	0	0	0	0	0	0	0	0	0	0	0	0	0	0
Primno sp.	0	0	0	0	0	0	0	0	0	0	0	0	0	0	0	0	0	0	0	0	0	0	0	0	0	0	0	0	0	0	0	0	0	0.03367	0	0	0	0	0	0	0	0	0	0	0	0	0	0.714286	0
Scina sp.	0	0	0	0	0	0	0	0	0	0	0	0	0	0	0	0	0	0	0	0	0	0	0	0	0	0	0	0	0	0	0	0	0	0	0	0	0	0	0	0	0	0	0	0.0934579	0	0	0	0	0
Vibilia sp.	0	0.101523	0	0	0	0	0	0	0	0	0	0	0	0	0	0	0	0	0	0	0	0	0	0	0	0	0	0	0	0	0	0	0	0	0	0	0	0	0	0	0	0	0	0	0	0	0	0	0
Hyperiidea gen.sp.	0	0	0.0636943	0	0	0	0.444444	0.0859845	0.0714286	0	0.165289	0	0	0	0	1.25	0	0	0	0	0	0	0	0	0	0	0	0.0746269	0	0	0	0.142857	0	0	0	0.181818	0.192308	0	0	0.0689655	0.102041	0.4	0.157895	0	0	0	0	0.714286	0
Amphipoda gen.sp.	0	0	0	0	0	0	0	0	0	0	0	0	0	0	0	0	0	0	0	0	0	0	0	0	0	0	0	0	0	0	0	0	0.166667	0	0.0251889	0	0	0	0	0	0	0	0	0	0	0	0	0	0
Isopoda gen.sp.	0	0	0	0	0.0813008	0	0	0	0	0	0	0	0	0	0	0	0	0	0	0	0	0	0	0	0.03367	0	0	0	0	0	0	0	0	0	0	0	0	0	0	0	0	0.2	0.105263	0	0	0.0867052	0.01	0	0
Mysidacea gen.sp.	0	0	0	0	0	0	0	0	0	0	0	0	0	0	0	0	0	0	0	0	0	0	0	0	0	0	0	0	0	0	0	0	0	0	0	0	0	0	0	0	0	0	0	0	0	0	0	0	0
Thysanoessa gregaria	0	0	0	0	0	0	0	0	0	0	0	0	0	0	0	0	0	0	0	0.5	0	0	0	0	0	0	0	0	0	0	0	4.14286	0	0	0	0	0	0	0	0	0	0	0	0	0	0	0	0	0
Thysanoessa macrura	0	0	0	0	0	0	0	0	0	0	0	0	0	0	0	0	0	0	2	0	0	0	0	0	0	0	0	0	0	0	0	0	0	0	0	0	0	0	0	0	0	0	0	0	0	0	0	0	0
Euphasiacea gen.sp.	0	0	0	0.166667	0	0	0.222222	2.32158	0	0	0	0	0	0	0	0	0	0	0	0	0	0	0	0	0	0	0	0.149254	0	0	0	0	0	0.03367	0.0251889	4.18182	0.192308	0	3.27273	0.0689655	0	7	0.421053	0	0	0	0.01	3.14286	0.142857
Euphasiacea furcilia	0	0	0	0	0	0	0	0	0.0714286	2.75	0.909091	0	1.75	0.583333	0	1	1.18519	0	0	6.21429	0	0	0	0	0	0	0.151515	0	0.5	0	0	0	0	0	0	10	0	0	17.6364	0.551724	0	17.8	1.42105	0	0	0	0	14.7143	0.428571
Euphasiacea calyptopis	0	0.35533	1.01911	0.166667	1.54472	0.0833333	0	7.48065	0.285714	0.25	3.47107	0.215827	0	0.583333	0	0	1.85185	0.08	0	0	0.0840336	0	0.4375	0	0	0	0	0.373134	0	0	0	0.571429	0.166667	0.03367	0	5.63636	0.384615	0	2.54545	0.758621	0	5.2	0.894737	0	0	0	0	3.57143	0.357143
Euphasiacea nauplii	0	0	0	0	0	0	1.55556	24.0757	0.5	0.25	25.124	0.28777	1.75	9.25	0.218978	0.75	6.22222	0.32	2	33.4286	0.0840336	84	10.5	0	0	0	50.9091	2.16418	880	27.3333	0.869565	3.71429	0.916667	0.40404	4.23174	55.2727	0.128205	0.377358	81.4545	0.62069	1.02041	168	0.842105	0	0	0.0578035	0.01	97.1429	0.5
Ostracoda gen.sp.	0	0.152284	0.509554	0	0	0.0833333	0	0.171969	0.214286	0	0	0.359712	0	0.25	0	0	0	0	0	0	1.34454	0	0.875	1.12245	0.909091	0	0	0.597015	0.75	1.66667	1.56522	4.78571	1.25	1.24579	0.377834	2	3.33333	1.32075	2.36364	4.27586	1.73469	8.8	6.84211	1.96262	0.647773	0.289017	0.11	7.85714	10
Chaetognatha gen.sp.	0.113636	1.11675	1.21019	0.333333	0.813008	1.08333	0	6.01892	7.78571	0	3.1405	5.2518	0	3.5	4.0146	0	0.740741	3.76	0	5.85714	3.94958	0	2.5	3.26531	0.841751	0	0.151515	5.14925	1.25	6.2	2.17391	4.57143	1.83333	0.10101	0.125945	1.09091	5.0641	1.69811	2	2.82759	1.12245	0.8	2.47368	0.560748	0.161943	0.144509	0.12	5.71429	4.14286
Chaetognatha ova	0	0	0	0	0	0	0	0	0	0	0	0	0	0	0	0	0	0	0	0	0	0	0	0	0	0	0	0	0	0	0	0	0	0	0	0	0	0	0	0	0	0	0	0	0	0	0	0	0
Bryozoa larvae	0	0	0	0	0	0	0	0	0	0	0	0	0	0	0	0	0	0	0	0	0	0	0	0	0	0	0	0	0	0	0	0	0	0	0	0	0	0	0	0	0	0	0	0	0	0	0	0	0
Echinodermata larvae	0	0.101523	0.127389	0	0.243902	0	0	0	0	0	0	0	0	0	0	0	0	0	0	0	0	0	0	0	0	0	0	0	0	0	0	0	0	0	0	0	0	0	0	0	0	0	0	0	0	0	0	0	0
Ova (incertae sedis)	0	0	0	0	0.325203	0	0	0	0	0	0.0826446	0.0719424	0	0	0	0	0.0740741	0	0	0.0714286	0.420168	0	5.9375	1.22449	1.31313	0	7.87879	0.895522	3	10.6667	7.56522	1.07143	2.08333	0.47138	0	5.27273	1.66667	0.377358	5.09091	0.413793	0	27	0.368421	0.841121	0.647773	0	0	1.42857	0.214286
Fritillaria borealis	0.340909	1.62437	0	0.166667	6.91057	0	15.3333	165.09	0	12.75	19.8347	0.359712	30	5.5	0	1.5	4.88889	0	4.5	14.5714	0.840336	42	1.8125	0.408163	0	0.25	50.9091	0.373134	92	29.3333	0.869565	17.8571	0.416667	0.10101	0.201511	128	0.512821	0.0943396	17.4545	0.551724	0.204082	1.6	0.315789	0	0	0	0	1	6.28571
Oikopleura sp.	0	0	0	0	0	0	0	0	0	0	0	0	0	0	0	0	0	0	0	0	0	0	0	0	0	0	0	0	0	0	0	0	0	0	0	0	0	0	0	0	0	0	0	0	0	0	0	0	0
Oikopleura/Fritillaria sp.	0	0	0	0	0	0	0	0	0	0	0	0	0	0	0	0	0	0	0	0	0	0	0	0	0	0	0	0	0	0	0	0	0	0	0	0	0	0	0	0	0	0	0	0	0	0	0	0	0
Appendicularia gen.sp.	0	0	0	0	0	0	0	0	0	0	0	0	0	0	0	0	0	0	0	0	0	0	0	0	0	0	0	0	0	0	0	0	0	0	0	0	0	0	0	0	0	0	0	0	0	0	0	0	0
Doliolida gen.sp.	0	0	0	0	0	0	0	0	0.0714286	0	0	0	0	0	0	0	0	0	0	0	0	0	0	0	0	0	0	0	0	0	0	0	0	0	0	0	0	0	0	0	0	0	0	0	0	0	0	0	0
Salpa gen.sp.	0	0	0	0	0	0	0	0	0	0	0.165289	0	450	0	0	0	0	0.16	0	0.0714286	0	0	0	0	0	0	0	0	0	0	0	0	0	0	0	0	0	0	0	0	0	0	0	0.186916	0	0	0	0	0
Fish larvae	0	0.0507614	0	0	0	0	0	0	0	0	0	0	0	0	0	0	0	0	0	0	0	0	0	0	0	0	0	0	0	0	0	0	0	0	0	0	0	0	0	0	0	0	0	0	0	0	0	0	0
Fish ova	0	0	0	0	0	0	0	0	0	0	0	0	0	0	0	0	0	0	0	0	0	0	0	0	0	0	0	0	0	0	0	0	0	0	0	0	0	0	0	0	0	0	0	0	0	0	0	0	0
[truncated: 9 more columns]
